# Supplementary material for: Developing Pericarp of Maize: A Model to Study Arabinoxylan Synthesis and Feruloylation
Source: Front Plant Sci. 2016 Sep 30;7:1476. doi: 10.3389/fpls.2016.01476 (PMC5043055; doi:10.3389/fpls.2016.01476)
Supplement: Supplementary file 1 [file Table1.XLSX]

## Sheet: Feuil1
	Supplementary Table 1. Correlation matrix between composition data for pericarp and endosperm
	Pericarp
	Variables	Ara	Xyl	Man	Gal	Glu	pCA	FA	8-5'	8-O-4'	5-5'	TriFA
	Ara	1	0.569452	0.379446	-0.135213	-0.189985	-0.244555	0.32027	0.0310426	0.0206013	0.125806	0.0215103
	Xyl	0.569452	1	0.251995	0.120487	0.0226024	-0.379025	0.201178	-0.0936043	-0.238878	0.0744712	-0.179259
	Man	0.379446	0.251995	1	-0.0486897	0.125064	-0.189	-0.154014	0.0498494	0.157538	-0.00304984	0.252758
	Gal	-0.135213	0.120487	-0.0486897	1	0.153985	-0.176275	0.0848024	0.0408516	-0.234043	-0.114879	-0.308731
	Glu	-0.189985	0.0226024	0.125064	0.153985	1	-0.283182	-0.31537	-0.469841	-0.406714	-0.387024	-0.263419
	pCA	-0.244555	-0.379025	-0.189	-0.176275	-0.283182	1	-0.374082	0.217916	0.355998	0.0440502	0.268208
	FA	0.32027	0.201178	-0.154014	0.0848024	-0.31537	-0.374082	1	-0.255425	-0.340927	0.0455993	-0.558482
	8-5'	0.0310426	-0.0936043	0.0498494	0.0408516	-0.469841	0.217916	-0.255425	1	0.859237	0.751026	0.755724
	8-O-4'	0.0206013	-0.238878	0.157538	-0.234043	-0.406714	0.355998	-0.340927	0.859237	1	0.740714	0.88978
	5-5'	0.125806	0.0744712	-0.00304984	-0.114879	-0.387024	0.0440502	0.0455993	0.751026	0.740714	1	0.640597
	TriFA	0.0215103	-0.179259	0.252758	-0.308731	-0.263419	0.268208	-0.558482	0.755724	0.88978	0.640597	1
	Pearson coefficient; values in bold indicate that variables are significantly correlated (p <0.05)
	Endosperm
	Variables	Ara	Xyl	Man	Gal	Glu	pCA	FA	8-5'	8-O-4'	5-5'
	Ara	1	0.952264	0.506392	0.848953	0.0435098	0.229619	0.36258	0.402324	0.425396	0.444161
	Xyl	0.952264	1	0.622667	0.795437	0.192853	0.211131	0.463209	0.379044	0.392455	0.414415
	Man	0.506392	0.622667	1	0.201333	0.487629	-0.00913373	0.486647	0.0895366	0.0965452	0.0926348
	Gal	0.848953	0.795437	0.201333	1	0.0255128	0.382985	0.300035	0.429228	0.474627	0.505529
	Glu	0.0435098	0.192853	0.487629	0.0255128	1	0.00679344	-0.00227805	-0.514019	-0.521721	-0.526539
	pCA	0.229619	0.211131	-0.00913373	0.382985	0.00679344	1	0.0817793	0.523523	0.506817	0.503111
	FA	0.36258	0.463209	0.486647	0.300035	-0.00227805	0.0817793	1	0.254497	0.305038	0.353144
	8-5'	0.402324	0.379044	0.0895366	0.429228	-0.514019	0.523523	0.254497	1	0.981112	0.981173
	8-O-4'	0.425396	0.392455	0.0965452	0.474627	-0.521721	0.506817	0.305038	0.981112	1	0.991444
	5-5'	0.444161	0.414415	0.0926348	0.505529	-0.526539	0.503111	0.353144	0.981173	0.991444	1
	Pearson coefficient; values in bold indicate that variables are significantly correlated (p <0.05)
