# Supplementary material for: Developing Pericarp of Maize: A Model to Study Arabinoxylan Synthesis and Feruloylation
Source: Front Plant Sci. 2016 Sep 30;7:1476. doi: 10.3389/fpls.2016.01476 (PMC5043055; doi:10.3389/fpls.2016.01476)
Supplement: Supplementary file 2 [file Table2.XLSX]

## Sheet: sup table
Supplementary Table 2 : Expression data for genes potentially involved in lignin synthesis, xylan synthesis, feruloylation and coupling in maize pericarp
			% expression potential			linearized RMA signal Sekhon et al., 2011 (in grey <200 not expressed)
	gene	pericarp	endosperm	internode 1 V7		pericarp	endosperm	internode 1 V7
XYLAN
Xylan elongation (Putative, IRX10-like, GT47)	GRMZM2G023020	80.4412	52.9288	69.6796		2640.41	1737.34	2287.17
Xylan elongation (Putative, IRX10-like, GT47)	GRMZM5G898668	5.77802	3.88432	24.3415		1273.07	855.83	5363.16
Xylan elongation (Putative, IRX10-like, GT47)	GRMZM2G056702	96.9451	44.416	84.8967		15812.1	7244.42	13847
Xylan elongation (Putative, IRX10-like, GT47)	GRMZM2G448834	42.4293	10.9003	52.7135		1470.15	377.69	1826.49
Xylan elongation (Putative, IRX10-like, GT47)	GRMZM2G152029	not in datasource 1				not in datasource 1
Xylan elongation (Putative, IRX10-like, GT47)	GRMZM2G059825	33.2127	15.189	62.3851		5366.57	2454.27	10080.3
Xylan elongation (Putative, IRX10-like, GT47)	GRMZM2G059845	26.1774	9.72561	52.3162		4978.41	1849.61	9949.46
Xylan elongation (Putative, IRX10-like, GT47)	GRMZM2G000581	39.7916	40.5425	57.4194		1835.23	1869.86	2648.24
β-1,4-xylan synthase or xylosyltransferase (IRX14-like, GT43)	GRMZM2G113655	84.4539	63.1958	85.8361		51790.9	38754.5	52638.5
β-1,4-xylan synthase or xylosyltransferase (IRX14-like, GT43)	GRMZM2G150302	41.8869	26.0953	83.6948		16570.4	10323.3	33109.6
β-1,4-xylan synthase or xylosyltransferase (IRX9-like, GT43)	GRMZM2G001079	62.7789	6.40432	46.7958		17969.8	1833.17	13394.8
β-1,4-xylan synthase or xylosyltransferase (IRX9-like, GT43)	GRMZM2G012874	24.2664	9.52906	46.18		4275.07	1678.76	8135.65
β-1,4-xylan synthase or xylosyltransferase (IRX9-like, GT43)	GRMZM2G118959	34.357	16.3411	48.9115		420.75	200.12	598.99
Xylan glucuronosyltransferase (GUX1/GUX3, GT8)	GRMZM2G135743	87.8349	29.4814	50.0305		21521.3	7223.51	12258.5
Xylan glucuronosyltransferase (GUX1/GUX3, GT8)	GRMZM2G058472	30.9993	2.70229	33.6012		1105.39	96.36	1198.17
Xylan glucuronosyltransferase (GUX1/GUX3, GT8)	GRMZM2G002023	33.4707	55.1584	50.007		4172.84	6876.68	6234.45
Xylan glucuronosyltransferase (GUX2, GT8)	GRMZM2G109431	0.739037	0.707936	13.6884		76.04	72.84	1408.41
Glucuronoxylan methyltransferase (AtGXMT1 and 2-like)	GRMZM2G073943	12.6571	14.829	73.1089		197.61	231.52	1141.42
Glucuronoxylan methyltransferase (AtGXMT1 and 2-like)	GRMZM5G844894	27.2504	21.921	41.4073		87.64	70.5	133.17
Feruloyl-AX β-1,2-xylosyl transferase (XAX1-Os02g22380-like, GT61)	GRMZM2G094579	81.7996	28.3611	22.7724		605.08	209.79	168.45
Feruloyl-AX β-1,2-xylosyl transferase (XAX1-Os02g22380-like, GT61)	GRMZM2G098793	27.3683	4.04508	15.2229		1918.04	283.49	1066.86
Feruloyl-AX β-1,2-xylosyl transferase (XAX1-Os02g22380-like, GT61)	GRMZM2G062552	79.9167	20.4942	19.6332		449.26	115.21	110.37
Feruloyl-AX β-1,2-xylosyl transferase (XAX1-Os02g22380-like, GT61)	GRMZM2G354610	34.1337	2.85374	2.32056		1473.72	123.21	100.19
Feruloyl-AX β-1,2-xylosyl transferase (XAX1-Os02g22380-like, GT61)	GRMZM2G074896	3.04704	1.64829	72.0666		299.03	161.76	7072.46
Transferase xylan-O-3-arabinosyl transferase (XAT1-like, GT61)	GRMZM2G176576	89.968	29.1137	30.6568		13150.9	4255.63	4481.18
Transferase xylan-O-3-arabinosyl transferase (XAT1-like, GT61)	GRMZM2G447347	79.279	17.9223	21.6428		453.23	102.46	123.73
Transferase xylan-O-3-arabinosyl transferase (XAT2-like, GT61)	GRMZM2G096946	23.6132	26.2062	81.9506		2637.88	2927.55	9154.87
Xylan O-acetylation TBL33 and 32-like	GRMZM2G139250	0.517026	0.108962	26.0734		26.24	5.53	1323.27
xylan O-acetylation ESK1/TBL29-like	GRMZM2G134341	11.5481	4.04585	3.74657		706.9	247.66	229.34
xylan O-acetylation TBL3-like	GRMZM2G078469	2.03923	1.33512	8.45471		258.02	168.93	1069.76
xylan O-acetylation TBL34-like	GRMZM2G406974	32.2484	29.9788	60.4466		44.19	41.08	82.83
xylan O-acetylation TBL34 and 35-like	GRMZM2G147266	2.02921	1.07262	92.2968		274.41	145.05	12481.3
xylan O-acetylation AXY9-like	GRMZM2G131221	26.3575	15.2792	55.9633		363.85	210.92	772.54
Xylan O-acetylation (Caps1 RWA1-4 like)	GRMZM2G463445	43.7313	45.4264	52.8372		42.31	43.95	51.12
Xylan O-acetylation (Caps1 RWA1-4 like)	GRMZM2G076394	39.1256	0.539736	0.386587		6793.06	93.71	67.12
Xylan O-acetylation (Caps1 RWA1-4 like)	GRMZM2G370741	11.1264	14.6259	32.209		49.25	64.74	142.57
Xylan O-acetylation (Caps1 RWA1-4 like)	GRMZM2G458538	not in datasource 1				not in datasource 1
Xylan O-acetylation (Caps1 RWA1-4 like)	GRMZM2G020721	44.4526	20.2766	66.0329		10348	4720.12	15371.6
BAHD
BAHD CoA-acyltransf clade B	GRMZM2G152969	17.8262	15.629	15.7605		36.59	32.08	32.35
BAHD CoA-acyltransf clade B	GRMZM2G024350	29.9498	28.8453	28.7175		32.81	31.6	31.46
BAHD CoA-acyltransf clade B	GRMZM2G423640	20.4166	29.2423	30.8399		55.08	78.89	83.2
BAHD CoA-acyltransf clade B	GRMZM2G359974	45.3911	29.1855	39.6509		70.22	45.15	61.34
BAHD CoA-acyltransf clade B	GRMZM2G073829	16.417	16.4517	13.3545		56.77	56.89	46.18
BAHD CoA-acyltransf clade B	GRMZM2G079616	1.41616	1.33157	1.17661		36.83	34.63	30.6
BAHD Transferase clade A (III)	GRMZM2G305900	34.446	28.9444	32.26		169.55	142.47	158.79
BAHD Transferase clade A (III)	GRMZM2G108714	42.3041	7.25192	16.1357		1934.39	331.6	737.82
BAHD Transferase clade A (III)	GRMZM2G375159	35.8306	13.0499	21.096		970.7	353.54	571.52
BAHD Transferase clade A (III)	GRMZM2G060210	34.4778	5.76395	14.0481		2955.82	494.15	1204.36
BAHD Transferase clade A (III)	GRMZM2G159641	28.5003	6.82441	55.3357		357.61	85.63	694.33
BAHD Transferase clade A (IV)	GRMZM2G314898	68.7167	8.48304	39.2795		12947.6	1598.37	7401.03
BAHD Transferase clade A (IV)	GRMZM2G107027	5.98154	5.37381	5.08653		95.57	85.86	81.27
BAHD Transferase clade A (I)	GRMZM2G094428	31.2642	7.05358	62.8585		1366.46	308.29	2747.35
BAHD Transferase clade A (I)	GRMZM2G050072	28.9287	33.2051	48.1817		234.67	269.36	390.85
BAHD Transferase clade A (I)	GRMZM2G050270	25.9484	5.35813	53.6104		1765.64	364.59	3647.88
BAHD pCA-CoA monolignol Transferase clade A (V)	GRMZM2G130728	0.256817	0.498364	0.405423		31.28	60.7	49.38
BAHD pCA-CoA monolignol Transferase clade A (V)	GRMZM2G028104	2.72864	1.03771	22.5354		192.03	73.03	1585.95
phenylpropanoid genes
PAL	GRMZM2G153871	8.3297	4.35526	7.49766		242.57	126.83	218.34
PAL pal3-like	GRMZM2G063917	12.136	2.77183	12.2265		305.65	69.81	307.93
PAL pal3-like	GRMZM2G334660	7.34385	0.794711	12.7239		2011.19	217.64	3484.58
PAL pal3-like	GRMZM2G170692	3.26373	0.39621	2.02321		1728.45	209.83	1071.48
PAL2a (pal2 locus)	GRMZM2G441347	13.1131	1.50473	39.7346		3337.76	383.01	10113.9
PAL2b (pal2 locus)	GRMZM2G118345	5.46339	1.37245	12.7143		411.89	103.47	958.54
PAL3a (pal3 locus ZmPAL)	GRMZM2G074604	38.7989	2.54491	60.745		13549.1	888.72	21213
PAL3b (pal3 locus)	GRMZM2G029048	69.337	5.12978	38.5887		19037	1408.42	10594.8
PAL3c (pal3 locus)	GRMZM2G081582	86.5728	5.04054	42.5527		9943.47	578.94	4887.46
PAL3d (pal3 locus)	GRMZM2G160541	28.9269	2.48507	49.2885		9984.69	857.77	17012.9
C3'H1	GRMZM2G138074	18.943	2.09534	17.3065		747.2	82.65	682.65
C3'H2	GRMZM2G140817	52.5602	24.0614	85.2595		7136.52	3267.01	11576.4
C4H1	GRMZM2G139874	20.0458	2.77361	19.9749		6864.16	949.75	6839.89
C4H2	GRMZM2G010468	9.77914	8.28722	66.716		153.38	129.98	1046.4
C4H3	GRMZM2G147245	23.3078	4.31157	23.7755		7064.07	1306.74	7205.83
F5H1	AC210173,4_FG005	11.6717	11.3376	57.5843		73.7	71.59	363.61
F5H2	GRMZM2G100158	3.7859	2.56131	71.2071		101.62	68.75	1911.32
4CL1	GRMZM2G075333	30.6961	1.53163	55.7565		6464.56	322.56	11742.2
4CL2	GRMZM2G048522	7.81455	7.25912	8.4124		40.52	37.64	43.62
HCT1	GRMZM2G035584	28.3001	10.5495	45.6423		1188.55	443.06	1916.89
HCT2	GRMZM2G158083	63.5911	21.3084	35.1213		3505.78	1174.73	1936.24
CCoAOMT1	GRMZM2G127948	82.1845	22.3633	78.2727		45731.9	12444.2	43555.2
CCoAOMT2	GRMZM2G099363	88.4474	24.3999	68.9134		35169	9702.04	27401.7
CCoAOMT3	GRMZM2G004138	49.7532	17.5584	2.05724		4531.44	1599.19	187.37
CCoAOMT4	GRMZM2G033952	8.45851	4.02999	8.6685		94.66	45.1	97.01
CCoAOMT5	GRMZM2G332522	17.293	0.935057	44.1305		2472.84	133.71	6310.51
ZmCCR1	GRMZM2G131205	9.37279	1.86064	42.0672		1385.99	275.14	6220.63
ZmCCR2	GRMZM2G131836	12.3474	5.8856	54.5316		67.07	31.97	296.21
ZmCCR3	GRMZM2G057328	3.82258	3.21451	18.1047		157.16	132.16	744.35
ZmCCR4	GRMZM2G099420	2.06786	0.231104	0.315172		256.8	28.7	39.14
CCR like	GRMZM2G050076	not in datasource 1				not in datasource 1
COMT (bm3)	AC196475,3_FG004	35.6352	3.58171	77.012		15862.9	1594.39	34281.7
CAD ZmCAD1 (EgCAD1 like)	GRMZM2G179981	55.7972	7.13121	65.5186		12295.3	1571.41	14437.5
CAD ZmCAD2	GRMZM5G844562	not in datasource 1				not in datasource 1
CAD10 (EgCAD2-like) AtCAD3/6/9	GRMZM2G700188	2.22659	4.03825	78.8114		259.78	471.15	9195.08
CAD6/SAD (EgCAD2 like) AtCAD3/6/9	GRMZM2G046070	5.4082	2.24005	3.46118		994.94	412.1	636.75
CAD9 (EgCAD2-like) AtCAD3/6/9	AC234163,1_FG002	0	0	0		0	0	0
AtCSE best blast hit	GRMZM2G117968	11.6462	15.1949	11.2277		178.4	232.76	171.99
cse-like	GRMZM2G424577	20.3422	14.7713	12.6721		687.91	499.52	428.53
ZmALDH RF2D	GRMZM2G097706	29.4308	7.21028	1.70102		2685.93	658.03	155.24
ZmALDH RF2C	GRMZM2G071021	28.4022	4.04063	16.3577		1408.36	200.36	811.12
ZmALDH RF2F	GRMZM2G122172	9.6151	9.04181	15.5365		217.36	204.4	351.22
OMT ZRP4-like1	GRMZM2G408458	6.10311	5.29643	53.3849		138.15	119.89	1208.42
OMT ZRP4-like2a	GRMZM2G036048	0.290306	0.206625	10.739		47.32	33.68	1750.46
OMT ZRP4-like2b SBP1	GRMZM2G085924	0.391996	0.580833	34.3295		182.01	269.69	15939.7
OMT ZRP4-like2c	GRMZM2G147491	0.221146	0.212912	0.148962		34.65	33.36	23.34
OMT ZRP4-like3a	GRMZM2G093092	3.15448	3.28619	3.35061		44.07	45.91	46.81
OMT ZRP4-like3b	GRMZM2G106172	2.00973	1.18555	0.907828		127.58	75.26	57.63
OMT ZRP4-like4a	GRMZM2G097297	0.119755	0.119621	75.5601		53.39	53.33	33686.6
OMT ZRP4-like4b	GRMZM2G100754	0.36844	0.138126	79.8598		164.26	61.58	35603.5
OMT ZRP4-like5a	GRMZM2G140996	0.0991744	0.0811233	25.8302		37.14	30.38	9673.18
OMT ZRP4-like5b	GRMZM2G141026	0.818288	0.691959	42.1205		103.38	87.42	5321.38
OMT ZRP4-like5c	GRMZM2G102863	3.52507	2.69732	25.8093		44.46	34.02	325.52
OMT ZRP4-like5d	GRMZM2G124799	7.46137	8.18162	13.1975		118.2	129.61	209.07
Laccases
ZmLac putative	GRMZM2G169033	2.88987	2.79857	2.38637		52.23	50.58	43.13
ZmLac3b	GRMZM2G320786	2.65101	1.52158	1.68813		70.51	40.47	44.9
ZmLac1a Atl17-like(orth1)	GRMZM2G072780	1.75822	1.22027	39.5608		221.04	153.41	4973.49
ZmLac1a' Atlac17-Atlac2-like	GRMZM2G164467	1.75822	1.22027	39.5608		221.04	153.41	4973.49
ZmLac1a Atlac2-Atlac17-like	GRMZM2G447271	1.48181	0.970306	46.2794		76.77	50.27	2397.66
ZmLac2 (multicopper oxidase 3)	GRMZM2G141376	9.98735	6.6579	7.15592		499.15	332.75	357.64
ZmLac3 Atlac12-like	GRMZM2G388587	4.07148	2.46552	65.5844		123.77	74.95	1993.72
ZmLac4 Atlac12-like	GRMZM5G814718	22.7181	12.5755	27.9351		106.08	58.72	130.44
ZmLac5 lac1	GRMZM5G842071	5.91499	1.88866	4.08806		141.81	45.28	98.01
ZmLac6 Atlac2/12/17-like	GRMZM2G146152	3.63226	3.58703	58.6462		165.44	163.38	2671.18
ZmLac7 Atlac12-like(orth1)	GRMZM2G132169	3.25238	0.367662	46.6096		450.09	50.88	6450.22
ZmLac8 Atlac12-like	GRMZM2G336337	8.10931	3.85831	65.5826		203.41	96.78	1645.04
class III peroxidases
ZmPRX1	GRMZM2G040638_T01	1.05951	1.01527	1.08901		28.02	26.85	28.8
ZmPRX2	GRMZM2G047456_T04	88.98	23.6617	10.7142		4582.48	1218.58	551.78
ZmPRX3	GRMZM2G047656_T01	27.4533	24.5924	28.4685		62.47	55.96	64.78
ZmPRX4	GRMZM2G047968_T01	0.24321	0.315935	0.703084		30.6	39.75	88.46
ZmPRX5	GRMZM2G068699_T01	20.4745	25.4459	31.9275		156.46	194.45	243.98
ZmPRX6	GRMZM2G085198_T02	6.59488	7.13794	60.9915		63.27	68.48	585.14
ZmPRX7	GRMZM2G088765_T01	0.677223	0.455711	0.626306		80.07	53.88	74.05
ZmPRX8	GRMZM2G116846_T02	8.19023	1.09828	21.3975		211.34	28.34	552.14
ZmPRX9	GRMZM2G116902_T01	7.34166	4.33952	5.5034		71.09	42.02	53.29
ZmPRX10	GRMZM2G127945_T01	21.165	43.263	22.7391		81.21	166	87.25
ZmPRX11	GRMZM2G130904_T01	5.25935	4.22148	4.73679		43.58	34.98	39.25
ZmPRX12	GRMZM2G131525_T01	7.06506	10.5604	11.6836		33.21	49.64	54.92
ZmPRX13	GRMZM2G136534_T01	49.8661	49.1133	8.30939		5612.24	5527.51	935.19
ZmPRX14	GRMZM2G320269_T01	28.4297	9.92091	17.019		114.31	39.89	68.43
ZmPRX15	GRMZM2G341934_T01	77.7031	6.41467	68.3967		5876.79	485.15	5172.93
ZmPRX16	AC210003,2_FGT004	4.56872	2.09112	14.2894		458.9	210.04	1435.28
ZmPRX17	AC211164,5_FGT004	9.12246	3.97491	20.7701		114.59	49.93	260.9
ZmPRX18	GRMZM2G029144_T01	7.3854	5.9542	7.05597		60.53	48.8	57.83
ZmPRX19	GRMZM2G044049_T01	0.658693	0.765215	0.676809		36.36	42.24	37.36
ZmPRX20	GRMZM2G048775_T01	3.84435	3.69952	3.33744		30.26	29.12	26.27
ZmPRX21	GRMZM2G067096_T02	1.70588	1.59945	1.86069		40.55	38.02	44.23
ZmPRX22	GRMZM2G108077_T01	54.0468	59.4724	42.6559		36.06	39.68	28.46
ZmPRX23	GRMZM2G108123_T01	3.6117	2.81072	2.94828		66.69	51.9	54.44
ZmPRX24	GRMZM2G108153_T01	40.5975	2.88032	14.485		695.72	49.36	248.23
ZmPRX25	GRMZM2G108219_T01	1.78544	1.32481	1.56309		53.8	39.92	47.1
ZmPRX26	GRMZM2G133475_T01	0.346343	0.293192	0.321547		30.17	25.54	28.01
ZmPRX27	GRMZM2G136042_T01	18.1463	21.4365	22.7285		55.76	65.87	69.84
ZmPRX28	GRMZM2G156227_T01	3.96273	12.8444	5.88611		830.96	2693.4	1234.28
ZmPRX29	GRMZM2G408963_T01	19.8131	30.8783	36.0724		1971.89	3073.15	3590.09
ZmPRX30	GRMZM2G443885_T01	52.2762	63.2742	41.4204		47.77	57.82	37.85
ZmPRX31	AC230013,2_FGT002	5.87422	5.74836	11.5111		90.08	88.15	176.52
ZmPRX32	GRMZM2G000107_T01	20.626	20.5333	20.6227		62.27	61.99	62.26
ZmPRX33	GRMZM2G029479_T01	32.5333	17.7065	23.0103		108.57	59.09	76.79
ZmPRX34	GRMZM2G101221_T01	22.2715	23.6604	25.3047		49.71	52.81	56.48
ZmPRX35	GRMZM2G103342_T01	4.79508	0.682428	1.75039		559.31	79.6	204.17
ZmPRX36	GRMZM2G104394_T01	2.29107	13.7671	16.5755		84.15	505.66	608.81
ZmPRX37	GRMZM2G107228_T01	9.93261	2.20809	11.8328		469.71	104.42	559.57
ZmPRX38	GRMZM2G144648_T01	70.7646	62.8679	29.5858		7153.64	6355.35	2990.85
ZmPRX39	GRMZM2G321839_T02	71.3455	6.10279	6.61129		1749.62	149.66	162.13
ZmPRX40	GRMZM2G361475_T01	11.1811	17.2711	13.999		60.55	93.53	75.81
ZmPRX41	AC205154,3_FGT005	6.17966	7.46297	3.16428		89.23	107.76	45.69
ZmPRX42	AC197758,3_FGT004	3.21058	1.16407	10.1099		127.45	46.21	401.33
ZmPRX43	GRMZM2G061230_T02	2.90722	2.71345	0.765962		402.4	375.58	106.02
ZmPRX44	GRMZM2G117706_T01	1.95705	1.5714	2.90821		53.64	43.07	79.71
ZmPRX45	GRMZM2G419953_T01	63.6492	27.2112	37.8042		153.28	65.53	91.04
ZmPRX46	GRMZM2G439422_T01	0.256312	0.257422	0.241507		55.4	55.64	52.2
ZmPRX47	GRMZM2G006791_T04	3.4664	0.686847	8.50584		1222.09	242.15	2998.76
ZmPRX48	GRMZM2G028219_T01	not in datasource 1
ZmPRX49	GRMZM2G035506_T01	26.0115	32.997	20.7809		77.08	97.78	61.58
ZmPRX50	GRMZM2G061776_T01	35.7439	37.8404	43.3148		75.87	80.32	91.94
ZmPRX51	GRMZM2G080183_T01	5.04393	1.15383	3.52533		666.91	152.56	466.12
ZmPRX52	GRMZM2G085967_T03	19.0096	2.09761	36.7681		3554.77	392.25	6875.59
ZmPRX53	GRMZM2G129543_T01	33.8441	30.8556	18.1839		147.11	134.12	79.04
ZmPRX54	GRMZM2G133434_T01	4.24395	3.02659	4.3784		64.39	45.92	66.43
ZmPRX55	GRMZM2G134947_T01	13.1745	11.6931	15.7019		49	43.49	58.4
ZmPRX56	GRMZM2G142011_T02	16.9941	12.3657	14.2477		38.92	28.32	32.63
ZmPRX57	GRMZM2G150893_T02	23.8829	0.681401	28.9247		4853.69	138.48	5878.31
ZmPRX58	GRMZM2G160327_T01	18.3936	17.7568	20.9572		56.61	54.65	64.5
ZmPRX59	GRMZM2G176085_T01	26.8769	18.6315	19.5188		459.8	318.74	333.92
ZmPRX60	GRMZM2G405459_T02	10.1528	5.61311	22.5415		100.35	55.48	222.8
ZmPRX61	GRMZM2G405581_T02	45.0244	52.7234	45.2729		253.69	297.07	255.09
ZmPRX62	GRMZM2G442008_T01	0.20125	0.220994	0.148658		54.53	59.88	40.28
ZmPRX63	GRMZM2G702176_T01	not in datasource 1
ZmPRX64	GRMZM2G012263_T01	0.357934	0.314605	0.307268		36.1	31.73	30.99
ZmPRX65	GRMZM2G081928_T01	12.809	29.5354	13.6645		83.54	192.63	89.12
ZmPRX66	GRMZM2G089895_T01	81.3507	4.2325	9.71655		3488.52	181.5	416.67
ZmPRX67	GRMZM2G093346_T01	54.2379	49.3836	80.0584		31774	28930.2	46900.4
ZmPRX68	GRMZM2G095404_T02	2.21418	0.887991	43.1335		172	68.98	3350.65
ZmPRX69	GRMZM2G104109_T01	3.08045	3.15714	4.08257		59.45	60.93	78.79
ZmPRX70	GRMZM2G135108_T01	0.492071	0.470857	0.72926		62.86	60.15	93.16
ZmPRX71	GRMZM2G171078_T02	1.58431	1.1666	16.6861		47.79	35.19	503.33
ZmPRX72	GRMZM2G313184_T01	7.12179	6.02783	8.91719		86.91	73.56	108.82
ZmPRX73	GRMZM2G410175_T01	1.62444	4.45441	0.187589		513.34	1407.64	59.28
ZmPRX74	GRMZM2G010640_T01	31.712	25.4539	23.1362		70.74	56.78	51.61
ZmPRX75	GRMZM2G025441_T01	0.346375	0.288766	0.468536		43.41	36.19	58.72
ZmPRX76	GRMZM2G027217_T01	0.883337	0.771901	0.597762		53.11	46.41	35.94
ZmPRX77	GRMZM2G042347_T01	2.58775	1.86034	20.2936		53.54	38.49	419.87
ZmPRX78	GRMZM2G126261_T04	13.2056	0.53861	22.2344		783.59	31.96	1319.34
ZmPRX79	GRMZM2G129935_T01	13.8689	17.1982	14.8134		44.49	55.17	47.52
ZmPRX80	GRMZM2G138450_T01	10.38	8.23522	9.81702		46.46	36.86	43.94
ZmPRX81	GRMZM2G150731_T01	4.28715	3.04186	3.4748		45.65	32.39	37
ZmPRX82	GRMZM2G150780_T01	not in datasource 1
ZmPRX83	GRMZM2G323182_T01	not in datasource 1
ZmPRX84	GRMZM2G404676_T01	17.079	12.9223	28.346		148.37	112.26	246.25
ZmPRX85	GRMZM2G427954_T01	0.28097	0.210896	0.268493		41.66	31.27	39.81
ZmPRX86	GRMZM2G451097_T01	2.17117	1.40904	3.17253		71.79	46.59	104.9
ZmPRX87	GRMZM5G843748_T02	53.1803	32.1682	16.4728		1584.32	958.34	490.75
ZmPRX88	AC208341,4_FGT007	0	0	0		0	0	0
ZmPRX89	GRMZM2G023840_T01	6.8666	7.06706	6.65277		25.69	26.44	24.89
ZmPRX90	GRMZM2G037156_T01	0.612125	0.600863	4.88199		26.09	25.61	208.08
ZmPRX91	GRMZM2G041308_T01	0.485234	0.429594	20.1595		80.32	71.11	3336.97
ZmPRX92	GRMZM2G043855_T01	27.0686	23.8357	21.6057		88	77.49	70.24
ZmPRX93	GRMZM2G061088_T01	1.68775	3.37465	1.37479		59.97	119.91	48.85
ZmPRX94	GRMZM2G117365_T01	22.9506	17.8865	19.378		39.7	30.94	33.52
ZmPRX95	GRMZM2G136158_T02	32.8472	31.8043	21.0499		3839.32	3717.43	2460.4
ZmPRX96	GRMZM2G150134_T01	15.1769	30.8113	1.02518		964.04	1957.14	65.12
ZmPRX97	GRMZM2G365774_T01	27.798	7.54287	9.25049		232.95	63.21	77.52
ZmPRX98	GRMZM2G382379_T02	12.9733	32.7609	17.7519		50.09	126.49	68.54
ZmPRX99	GRMZM2G015280_T01	27.0122	33.0788	31.8689		31.48	38.55	37.14
ZmPRX100	GRMZM2G063435_T01	0.407649	0.343111	0.359982		87.23	73.42	77.03
ZmPRX101	GRMZM2G097934_T01	32.4451	27.578	31.0312		47.73	40.57	45.65
ZmPRX102	GRMZM2G103169_T01	5.52195	23.1036	5.93109		97.31	407.14	104.52
ZmPRX103	GRMZM2G116452_T01	35.1302	40.3587	45.3583		36.82	42.3	47.54
ZmPRX104	GRMZM2G149273_T01	1.45275	0.982541	1.03465		61.05	41.29	43.48
ZmPRX105	GRMZM2G370928_T01	2.75162	3.03542	2.99712		28.02	30.91	30.52
ZmPRX106	GRMZM2G380247_T01	23.8616	27.0265	27.7074		204.32	231.42	237.25
ZmPRX107	GRMZM2G438129_T01	12.5122	9.8948	54.8353		34.61	27.37	151.68
ZmPRX108	GRMZM2G471357_T01	0.606561	0.2057	0.453059		72.51	24.59	54.16
ZmPRX109	AC205413,4_FGT001	1.70594	1.22526	0.924143		120.56	86.59	65.31
ZmPRX110	GRMZM2G004211_T01	2.46243	0.303409	53.3907		396.46	48.85	8596.1
ZmPRX111	GRMZM2G006727_T01	39.4889	36.6799	55.831		82.52	76.65	116.67
ZmPRX112	GRMZM2G033985_T01	2.99316	2.81796	2.82649		38.61	36.35	36.46
ZmPRX113	GRMZM2G050829_T01	not in datasource 1
ZmPRX114	GRMZM2G060721_T01	23.0184	15.1607	8.97801		339.02	223.29	132.23
ZmPRX115	GRMZM2G136525_T01	9.32099	8.90668	13.3703		49.72	47.51	71.32
ZmPRX116	GRMZM2G160062_T01	16.2361	15.701	11.1729		47.33	45.77	32.57
ZmPRX117	GRMZM2G394500_T01	41.1032	1.71896	18.1125		2248.17	94.02	990.68
ZmPRX118	GRMZM2G407740_T01	6.8666	7.06706	6.65277		25.69	26.44	24.89
ZmPRX119	GRMZM2G448051_T01	17.4528	15.9808	29.412		42.92	39.3	72.33
B6T173	GRMZM2G177792_T01	8.52647	21.3481	1.80896		237.7	595.14	50.43
